# Supplementary material for: Delayed Orbital Floor Reconstruction Using Mirroring Technique and Patient-Specific Implants: Proof of Concept
Source: J Pers Med. 2024 Apr 26;14(5):459. doi: 10.3390/jpm14050459 (PMC11122088; doi:10.3390/jpm14050459)
Supplement: Supplementary file 1 [file jpm-14-00459-s001.zip]

Archive with 1 entries (1 files):
- jpm-2969225-supplementary.pdf
